# Supplementary material for: ADAMTS5 Is a Critical Regulator of Virus-Specific T Cell Immunity
Source: PLoS Biol. 2016 Nov 17;14(11):e1002580. doi: 10.1371/journal.pbio.1002580 (PMC5113859; doi:10.1371/journal.pbio.1002580)
Supplement: S1 Data — (XLSX) [file pbio.1002580.s001.xlsx]

## Sheet: Figure 1A
	Granulocytes	DC			cell counts			Granulocytes	DC			cell counts
W1	17.4	4.82			950000		TS51	17.4	4.15			650000
W2	16.8	3.72			900000		TS52	15.9	3.85			950000
W3	18	3.6			1400000		TS53	15.7	4			700000
W4	17.6	4.07			650000		TS54	17	4.78			1700000
W5	16.5	3.67			789047		TS55	16.7	3.99			876780
AVERAGE	17.26	3.976			937809		#DIV/0!	16.54	4.154			975356
STDEV	0.60663	0.505401			282915		#DIV/0!	0.723187	0.365691			423423
TTEST	0.126475	0.541283			0.873139

## Sheet: Figure 1B
	Granulocytes	Macs			cell counts			Granulocytes	Macs			cell counts
W1	17.4	8.68			950000		TS51	17.4	8.58			650000
W2	16.8	6.72			900000		TS52	15.9	8.15			950000
W3	18	8.42			1400000		TS53	15.7	9.48			700000
W4	17.6	6.21			650000		TS54	17	7.24			1700000
W5	16.5	7.54			789047		TS55	16.7	7.98			876780
AVERAGE	17.26	7.514			937809			16.54	8.286			975356
STDEV	0.60663	1.06206			282915			0.723187	0.824366			423423
TTEST	0.126475	0.235087			0.873139

## Sheet: Figure 1C
	Granulocytes	INTER-MACS			cell counts			Granulocytes	INTER-MACS			cell counts
W1	17.4	4.38384			950000		TS51	17.4	4.42268			650000
W2	16.8	3.39394			900000		TS52	15.9	4.20103			950000
W3	18	4.25253			1400000		TS53	15.7	4.8866			700000
W4	17.6	3.13636			650000		TS54	17	3.73196			1700000
W5	16.5	3.80808			789047		TS55	16.7	4.1134			876780
AVERAGE	17.26	3.79495			937809			16.54	4.27113			975356
STDEV	0.60663	0.536396			282915			0.723187	0.424931			423423
TTEST	0.126475	0.158324			0.873139

## Sheet: Figure 1D
	Lymphocytes	CD4+		cell counts			Lymphocytes	CD4+		cell counts
W1	18.9	17.9		15400000		TS51	16.3155	12.1218		9000000
W2	21.9	19.4		8200000		TS52	16.2609	11.847		11000000
W3	24	18.5		6400000		TS53	18.8612	11.8657		4300000
W4	21.4	19.9		3000000		TS54	15.3272	12.0704		8000000
W5	22.3	21.4		8250000		TS55	14.3578	13.5673		7800000
AVERAGE	21.7	19.42		8250000			16.2245	12.2944		8020000
STDEV	1.84526	1.35167		4.53073e+06			1.67716	0.721836		2.43557e+06
TTEST	0.00117871	6.33785e-06		0.922819

## Sheet: Figure 1E
	Lymphocytes	CD8+		cell counts			Lymphocytes	CD8+		cell counts
W1	18.9	4.9713		15400000		TS51	17.9	5.1264		9000000
W2	21.9	3.216		8200000		TS52	19.4	4.1085		11000000
W3	24	4.88		6400000		TS53	18.5	3.703		4300000
W4	21.4	3.6652		3000000		TS54	19.9	3.7884		8000000
W5	22.3	4.15		8250000		TS55	21.4	3.873		7800000
AVERAGE	21.7	4.1765		8250000			19.42	4.11986		8020000
STDEV	1.84526	0.76015		4.53073e+06			1.35167	0.58263		2.43557e+06
TTEST	0.0563958	0.898062		0.922819

## Sheet: Figure 1F
	Lymphocytes	CD45R+		cell counts			Lymphocytes	CD45R+		cell counts
W1	18.9	71.2		15400000		TS51	17.9	71		9000000
W2	21.9	72.7		8200000		TS52	19.4	70.4		11000000
W3	24	68.9		6400000		TS53	18.5	75.3		4300000
W4	21.4	74.4		3000000		TS54	19.9	75.6		8000000
W5	22.3	71.3		8250000		TS55	21.4	75.3		7800000
AVERAGE	21.7	71.7		8250000			19.42	73.52		8020000
STDEV	1.84526	2.03347		4.53073e+06			1.35167	2.58592		2.43557e+06
TTEST	0.0563958	0.251132		0.922819

## Sheet: Figure 1G
	ADAMTS1	ADAMTS4	ADAMTS5	ADAMTS8	ADAMTS9	ADAMTS15	ADAMTS20
WT1	1	1	1	1	1	1	1
WT2	1	1	1	1	1	1	1
WT3	1	1	1	1	1	1	1
TS51	1.35851	0.224849	0	0.267392	4	0.683981	0.629391
TS52	1.42286	0.803177	0	0.0766161	12.4131	0.79212	0.327324
TS53	1.39068	1.86142	0	0.481767	6.1535	1.46551	1.93376

## Sheet: Figure 2A
	WT1	WT2	WT3	WT4	WT5		AVG	STDEV		TS51	TS52	TS53	TS54	TS55		AVG	STDEV
DAY 0	100	100	100	100	100		100	0		100	100	100	100	100		100	0
DAY 1	89.0625	92.6923	94.7155	92.4303	92.3478		92.2497	2.02955		95.6522	96.4158	96.337	93.0693	95.4324		95.3813	1.36059
DAY 2	87.1094	90.7692	90.2439	94.0239	92.883		91.0059	2.667		88.4058	87.0968	90.8425	88.7789	88.5649		88.7378	1.34764
DAY 3	85.9375	90.3846	88.2114	84.4621	88.892		87.5775	2.36668		85.9565	84.2294	86.8132	82.1782	83.4562		84.5267	1.87231
DAY 4	87.5	86.9231	86.9919	84.8606	85.346		86.3243	1.14957		85.8696	86.0215	87.9121	83.8284	84.539		85.6341	1.56961
DAY 5	81.25	83.4615	82.1138	80.0797	81.893		81.7596	1.2371		82.6087	81.0036	83.5165	76.5677	80.1792		80.7751	2.69198
DAY 6	83.5938	87.3077	86.9919	84.8606	85.341		85.619	1.54034		85.8696	83.871	85.7143	76.3459	80.983		82.5567	3.99135
DAY 7	90.2344	96.9231	95.935	92.0319	93.4521		93.7153	2.7494		85.6667	90.3226	89.011	76.2376	85.6294		85.3735	5.50773
DAY 8	99.2188	98.4615	100	98.008	99.342		99.0061	0.780816		95.6522	92.8315	94.5055	84.1584	90.1385		91.4572	4.57684
DAY 9	96.4844	96.9231	100.12	96.4143	100.569		98.1022	2.06241		95.6522	94.2652	95.8022	86.4686	91.3563		92.7089	3.91867
DAY 10	100	100	101.219	96.7159	99.1902		99.4251	1.67896		97.4638	98.5663	92.1978	98.6799	97.3593		96.8534	2.67269

## Sheet: Figure 2B
	PLAQUE COUNTS		AVG	PFU/ML
WT1	3	3	3	20000
WT2	7	8	7.5	50000
WT3	2	2	2	13333.3
WT4	33	35	34	226667
WT5	31	31	31	206667
AVG			15.5	103333
STDEV			15.6924	104616
	PLAQUE COUNTS		AVG	PFU/ML
TS51	40	40	40	266667
TS52	20	22	21	140000
TS53	39	41	40	266667
TS54	36	43	39.5	263333
TS55	33	30	31.5	210000
AVG			34.4	229333
STDEV			8.31715	55447.7
				0.0445755

## Sheet: Figure 2C
	Fold Change
WT1	1
WT2	1.3
WT3	2.5
WT4	0.7
WT5	1.24
AVG	1.348
STDEV	0.685945
TS51	30.5
TS52	36.5
TS53	17.6
TS54	12.5
TS55	22.34
AVG	23.888
STDEV	11.1267
TTEST	0.00082593

[truncated: 16 more sheets: Figure 2D, Figure 2E, Figure 3A + 3B, Figure 3C+D, Figure 3E + 3F, Figure 4A+4B, Figure 4C+4D, Figure 4E+4F, Figure 5A+4B, Figure 5C+5D, Figure 5E+5F, Figure 7A, Figure 7B, Figure 8A+8D, Figure 8B+8E, Figure 8C+8F]
