# Supplementary material for: ADAMTS5 Is a Critical Regulator of Virus-Specific T Cell Immunity
Source: PLoS Biol. 2016 Nov 17;14(11):e1002580. doi: 10.1371/journal.pbio.1002580 (PMC5113859; doi:10.1371/journal.pbio.1002580)
Supplement: S2 Data — (XLSX) [file pbio.1002580.s002.xlsx]

## Sheet: S1 Fig A
	Granulocytes	DC			cell counts			Granulocytes	DC			cell counts
W1	17.4	4.82			950000		TS51	17.4	4.15			650000
W2	16.8	3.72			900000		TS52	15.9	3.85			950000
W3	18	3.6			1400000		TS53	15.7	4			700000
W4	17.6	4.07			650000		TS54	17	4.78			1700000
W5	16.5	3.67			789047		TS55	16.7	3.99			876780
AVERAGE	17.26	3.976			937809	#DIV/0!	#DIV/0!	16.54	4.154			975356
STDEV	0.60663	0.505401			282915	#DIV/0!	#DIV/0!	0.723187	0.365691			423423
TTEST	0.126475	0.541283			0.873139

## Sheet: S1 Fig B
	Granulocytes	Macs			cell counts			Granulocytes	Macs			cell counts
W1	17.4	8.68			950000		TS51	17.4	8.58			650000
W2	16.8	6.72			900000		TS52	15.9	8.15			950000
W3	18	8.42			1400000		TS53	15.7	9.48			700000
W4	17.6	6.21			650000		TS54	17	7.24			1700000
W5	16.5	7.54			789047		TS55	16.7	7.98			876780
AVERAGE	17.26	7.514			937809	#DIV/0!	#DIV/0!	16.54	8.286			975356
STDEV	0.60663	1.06206			282915	#DIV/0!	#DIV/0!	0.723187	0.824366			423423
TTEST	0.126475	0.235087			0.873139

## Sheet: S1 FIG C
	Lymphocytes	CD3-CD314+		cell counts			Lymphocytes	CD3-CD314+		cell counts
W1	5.23	1.06		950000		TS51	5.57	0.95		650000
W2	3.06	1.32		900000		TS52	4.3	1.14		950000
W3	4.74	0.83		1400000		TS53	6.06	1.48		700000
W4	3.52	1.18		650000		TS54	5.65	0.95		1700000
W5	3.85	1.19		789047		TS55	4.32	1.25		876780
AVERAGE	4.08	1.116		937809			5.18	1.154		975356
STDEV	0.889522	0.184472		282915			0.81569	0.223002		423423
TTEST	0.0759072	0.776539		0.873139

## Sheet: S1 FIG D
	Lymphocytes	CD8+		cell counts			Lymphocytes	CD8+		cell counts
W1	5.23	10.8884		950000		TS51	5.57	6.727		650000
W2	3.06	6.7097		900000		TS52	4.3	6.8952		950000
W3	4.74	8.0817		1400000		TS53	6.06	7.4483		700000
W4	3.52	7.9475		650000		TS54	5.65	7.8631		1700000
W5	3.85	8.53868		789047		TS55	4.32	7.3556		876780
AVERAGE	4.08	8.4332		937809		#DIV/0!	5.18	7.25784		975356
STDEV	0.889522	1.53044		282915		#DIV/0!	0.81569	0.454277		423423
TTEST	0.0759072	0.138325		0.873139

## Sheet: S1 FIG E
	Lymphocytes	CD4+		cell counts			Lymphocytes	CD4+		cell counts
W1	5.23	1.83436		950000		TS51	5.57	2.76037		650000
W2	3.06	2.63319		900000		TS52	4.3	2.85294		950000
W3	4.74	2.34177		1400000		TS53	6.06	2.54976		700000
W4	3.52	2.20069		650000		TS54	5.65	2.43515		1700000
W5	3.85	2.45		789047		TS55	4.32	2.35679		876780
AVERAGE	4.08	2.292		937809			5.18	2.591		975356
STDEV	0.889522	0.300677		282915			0.81569	0.211036		423423
TTEST	0.0759072	0.106245		0.873139

## Sheet: S1 FIG F
	Lymphocytes	CD45R+		cell counts			Lymphocytes	CD45R+		cell counts
W1	5.23	38.2		950000		TS51	5.57	49		650000
W2	3.06	45.6		900000		TS52	4.3	49.9		950000
W3	4.74	52.8		1400000		TS53	6.06	54.8		700000
W4	3.52	37.6		650000		TS54	5.65	48.5		1700000
W5	3.85	39.5		789047		TS55	4.32	45		876780
AVERAGE	4.08	42.74		937809			5.18	49.44		975356
STDEV	0.889522	6.45972		282915			0.81569	3.52605		423423
TTEST	0.0759072	0.076179		0.873139

## Sheet: S2 FIG A
	Granulocytes	DC			cell counts			Granulocytes	DC			cell counts
W1	10.2	1.99			15400000		TS51	10.18	2.09			9000000
W2	12.3	2.11			8200000		TS52	11	2.42			11000000
W3	12	1.34			6400000		TS53	10.6	1.17			4300000
W4	11.56	1.85			3000000		TS54	10.23	2.189			8000000
W5	11.8	2.12			8250000		TS55	11.9	1.99			7800000
AVERAGE	11.572	1.882			8250000			10.782	1.9718			8020000
STDEV	0.813585	0.322134			4.53073e+06			0.706697	0.475722			2.43557e+06
TTEST	0.139803	0.735734			0.922819

## Sheet: S2 FIG B
	Granulocytes	Mac			cell counts			Granulocytes	Mac			cell counts
W1	10.2	3.79			15400000		TS51	10.18	4.87			9000000
W2	12.3	4.76			8200000		TS52	11	3.4			11000000
W3	12	3.9			6400000		TS53	10.6	3.98			4300000
W4	11.56	4.13			3000000		TS54	10.23	4.23			8000000
W5	11.8	4.21			8250000		TS55	11.9	4.52			7800000
AVERAGE	11.572	4.158			8250000			10.782	4.2			8020000
STDEV	0.813585	0.376789			4.53073e+06			0.706697	0.556911			2.43557e+06
TTEST	0.139803	0.892372			0.922819

## Sheet: S2 FIG C
	Lymphocytes	CD3-CD314+		cell counts			Lymphocytes	CD3-CD314+		cell counts
W1	18.9	2.26		15400000		TS51	17.9	2.44		9000000
W2	21.9	2.4		8200000		TS52	19.4	2.28		11000000
W3	24	2.04		6400000		TS53	18.5	1.97		4300000
W4	21.4	1.84		3000000		TS54	19.9	1.96		8000000
W5	22.3	1.98		8250000		TS55	21.4	2.01		7800000
AVERAGE	21.7	2.104		8250000			19.42	2.132		8020000
STDEV	1.84526	0.224232		4.53073e+06			1.35167	0.216495		2.43557e+06
TTEST	0.0563958	0.845811		0.922819

## Sheet: S2 FIG D
	Lymphocytes	CD8+		cell counts			Lymphocytes	CD8+		cell counts
W1	18.9	4.9713		15400000		TS51	17.9	5.1264		9000000
W2	21.9	3.216		8200000		TS52	19.4	4.1085		11000000
W3	24	4.88		6400000		TS53	18.5	3.703		4300000
W4	21.4	3.6652		3000000		TS54	19.9	3.7884		8000000
W5	22.3	4.15		8250000		TS55	21.4	3.873		7800000
AVERAGE	21.7	4.1765		8250000			19.42	4.11986		8020000
STDEV	1.84526	0.76015		4.53073e+06			1.35167	0.58263		2.43557e+06
TTEST	0.0563958	0.898062		0.922819

[truncated: 11 more sheets: S2 FIG E, S2 FIG F, S3 FIG A, S3 FIG B, S4 FIG, S7 FIG A, S7 FIG B+C, S8 FIG, S9 Fig A-C, S10 FIG A-C, S10 FIG D-F]
